# Supplementary material for: COVID-19 Vaccine Acceptance and Its Determinants among Myanmar Migrant Workers in Southern Thailand
Source: Int J Environ Res Public Health. 2022 Oct 17;19(20):13420. doi: 10.3390/ijerph192013420 (PMC9602811; doi:10.3390/ijerph192013420)
Supplement: Supplementary file 1 [file ijerph-19-13420-s001.zip]

Archive with 1 entries (1 files):
- ijerph-1958041-supplementary.pdf
